# Supplementary material for: Regional Differences in the Accumulation of SNPs on the Male-Specific Portion of the Human Y Chromosome Replicate Autosomal Patterns: Implications for Genetic Dating
Source: PLoS One. 2015 Jul 30;10(7):e0134646. doi: 10.1371/journal.pone.0134646 (PMC4520482; doi:10.1371/journal.pone.0134646)
Supplement: S1 Table — (supplied as a worksheet). (XLSX) [file pone.0134646.s005.xlsx]

## Sheet: S1_Table
Sample Id.1	Hg	Sampling region, population ancestry2	Ref.
S43	R1b1-U106	Europe	Scozzari et al. (2014)
S67	R1b1-M529* (xM222)	Europe	Scozzari et al. (2014)
S66	R1b1-S116* (xU152,M529)	Europe	Scozzari et al. (2014)
S65	R1b1-U152	Europe	Scozzari et al. (2014)
S62	R1b1-M269* (xL23)	Europe	Scozzari et al. (2014)
S52	R1b1-M529* (xM222)	Central America	Scozzari et al. (2014)
S50	R1b1-U152	Europe	Scozzari et al. (2014)
S49	R1b1-S116* (xU152,M529)	Europe	Scozzari et al. (2014)
NA20509	R1b1-U152	Europe, Italy, TSI	Complete Genomics Inc.
NA19649	R1b1-U152	Northern America, California, MXL	Complete Genomics Inc.
NA12889	R1b1-P312* (xDF27,U152,M529,L238)	Northern America, Utah, CEPH/Utah Pedigree 1463	Complete Genomics Inc.
NA10851	R1b1-M529* (xM222)	Northern America, Utah, CEU	Complete Genomics Inc.
NA07357	R1b1-U152	Northern America, Utah, CEU	Complete Genomics Inc.
S45	R1b1-M167	Europe	Scozzari et al. (2014)
S44	R1b1-U106	Europe	Scozzari et al. (2014)
HG00731	R1b1-U152	Central America, Puerto Rico, PUR	Complete Genomics Inc.
S54	R1b1-L23* (xL11)	Europe	Scozzari et al. (2014)
S64	R1b1-L23* (xL11)	Europe	Scozzari et al. (2014)
S55	R1b1-M269* (xL23)	Europe	Scozzari et al. (2014)
S63	R1b1-M269* (xL23)	Europe	Scozzari et al. (2014)
S42	R1b2-V88	Central Africa	Scozzari et al. (2014)
S70	R1b2-V88	Northern Africa	Scozzari et al. (2014)
S33	R1b-M343* (xV88,P297,M335)	Western Asia	Scozzari et al. (2014)
NA20846	R1a-M17	Northern America, Texas, GIH	Complete Genomics Inc.
S48	R1a-M17	Southern Asia	Scozzari et al. (2014)
S47	R1a-M17	Southern Asia	Scozzari et al. (2014)
NA20850	R1a-M17	Northern America, Texas, GIH	Complete Genomics Inc.
S58	R1a-M17	Southern Asia	Scozzari et al. (2014)
S57	R1a-M17	Europe	Scozzari et al. (2014)
S56	R1a-M17	Europe	Scozzari et al. (2014)
S60	R1a-M458	Europe	Scozzari et al. (2014)
S59	R1a-M458	Europe	Scozzari et al. (2014)
S61	R1a-M458	Europe	Scozzari et al. (2014)
S53	R2-M124	Europe	Scozzari et al. (2014)
NA20845	R2-M124	Northern America, Texas, GIH	Complete Genomics Inc.
S46	R2-M124	Southern Asia	Scozzari et al. (2014)
NA19735	Q1a-M3	Northern America, California, MXL	Complete Genomics Inc.
S51	Q1a-M3	Central America	Scozzari et al. (2014)
NA18558	N-M231	Eastern Asia, China, CHB	Complete Genomics Inc.
NA12891	I1-M253	Northern America, Utah, CEPH/Utah Pedigree 1463	Complete Genomics Inc.
NA20511	I1-M253	Europe, Italy, TSI	Complete Genomics Inc.
NA06994	I1-M253	Northern America, Utah, CEU	Complete Genomics Inc.
S30	I2-P37.2	Europe	Scozzari et al. (2014)
S68	I2-M26	Europe	Scozzari et al. (2014)
S69	I2-M26	Europe	Scozzari et al. (2014)
NA19670	G-U8	Northern America, California, MXL	Complete Genomics Inc.
S38	C-V20	Europe	Scozzari et al. (2014)
NA18940	D2-M55	Eastern Asia, Japan, JPT	Complete Genomics Inc.
S39	E2-M85* (xM200)	Central Africa	Scozzari et al. (2014)
S36	E1a-M44	Central Africa	Scozzari et al. (2014)
NA19239	E1a-P110	Western Africa, Nigeria, YRI	Complete Genomics Inc.
S40	E1b1a-U209	Southern Africa	Scozzari et al. (2014)
NA19025	E1b1a-U209* (xU290)	Eastern Africa, Kenya, LWK	Complete Genomics Inc.
NA19020	E1b1a-U209* (xU290)	Eastern Africa, Kenya, LWK	Complete Genomics Inc.
NA18501	E1b1a-U209* (xU290)	Western Africa, Nigeria, YRI	Complete Genomics Inc.
NA19700	E1b1a-U290* (xU181)	Northern America, USA, ASW	Complete Genomics Inc.
S80	E1b1a-U209* (xU290)	Northern America	Trombetta et al. (2015)
NA19703	E1b1a-U181	Northern America, USA, ASW	Complete Genomics Inc.
S20	E1b1a-M2* (xM191, U175)	Western Africa	Scozzari et al. (2014)
NA19026	E1b1a-U174	Eastern Africa, Kenya, LWK	Complete Genomics Inc.
NA18504	E1b1a-U174	Western Africa, Nigeria, YRI	Complete Genomics Inc.
NA19834	E1b1a-U174	Northern America, USA, ASW	Complete Genomics Inc.
S21	E1b1a-M329	Eastern Africa	Scozzari et al. (2014)
S35	E1b1b-V16	Western Asia	Scozzari et al. (2014)
S22	E1b1b-M35* (xV68,V257,M123,V6,M293)	Eastern Africa	Scozzari et al. (2014)
S34	E1b1b-M293* (xP72)	Southern Africa	Scozzari et al. (2014)
S41	E1b1b-V6	Eastern Africa	Scozzari et al. (2014)
S32	E1b1b-M34	Europe	Scozzari et al. (2014)
S31	E1b1b-M81	Europe	Scozzari et al. (2014)
S23	E1b1b-V68* (xM78)	Central America	Scozzari et al. (2014)
S26	E1b1b-V12* (xV32)	Western Asia	Scozzari et al. (2014)
S27	E1b1b-V32	Eastern Africa	Scozzari et al. (2014)
S25	E1b1b-V65	Northern Africa	Scozzari et al. (2014)
S24	E1b1b-M78* (xV12,V13,V22,V65)	Northern Africa	Scozzari et al. (2014)
S28	E1b1b-V22	Europe	Scozzari et al. (2014)
NA21737	E1b1b-V22	Eastern Africa, Kenya, MKK	Complete Genomics Inc.
S78	E1b1b-V13	Western Asia	Trombetta et al. (2015)
S79	E1b1b-V13	Europe	Trombetta et al. (2015)
S29	E1b1b-V13	Europe	Scozzari et al. (2014)
NA20510	E1b1b-V13	Europe, Italy, TSI	Complete Genomics Inc.
S13	B1-M236* (xM146)	Central Africa	Scozzari et al. (2014)
S14	B-M146	Western Africa	Scozzari et al. (2014)
S15	B2a-M150* (xV78)	Western Africa	Scozzari et al. (2014)
S16	B2a-M109	Central Africa	Scozzari et al. (2014)
S74	B2b-P112	Central Africa	Present study
S17	B2b-M112* (xM192,P112)	Southern Africa	Scozzari et al. (2014)
S18	B2b-M112* (xM192,P112)	Southern Africa	Scozzari et al. (2014)
S19	B2b-M30	Central Africa	Scozzari et al. (2014)
S08	A2-M114	Southern Africa	Scozzari et al. (2014)
S75	A2-M114	Central Africa	Present study
S73	A3-M28	Eastern Africa	Present study
S09	A3-V11	Southern Africa	Scozzari et al. (2014)
S11	A3-M13* (xV3,M118)	Eastern Africa	Scozzari et al. (2014)
S12	A3-V3	Eastern Africa	Scozzari et al. (2014)
S10	A3-M13* (xV3,M118)	Europe	Scozzari et al. (2014)
TV20	A3-M13* (xV3,M118)	Europe	Scozzari et al. (2014)
S76	A3-M13* (xV3,M118)	Northern Africa	Present study
S77	A3-M13* (xV3)	Central Africa	Present study
S07	A1-M31	Western Africa	Scozzari et al. (2014)
S01	A0-V148* (xV158)	Southern America	Scozzari et al. (2014)
S03	A0-V150	Western Africa	Scozzari et al. (2014)
S04	A0-V158	Central Africa	Scozzari et al. (2014)
S05	A0-V158	Northern America	Scozzari et al. (2014)
S71	A00 (xV177,V174)	Central Africa	Present study
1. Same order as in Fig. 1 (top to bottom)
2. Population ancestry as reported in the Complete Genomics Public Genome Data Repository
TSI: Toscans in Italy
MXL: Mexican ancestry in Los Angeles, California
CEU: Utah residents with Northern and Western European ancestry from the CEPH collection
PUR: Puerto Rican in Puerto Rico
GIH: Gujarati Indian in Houston, Texas, USA
CHB: Han Chinese in Beijing, China
JPT: Japanese in Tokyo, Japan
YRI: Yoruba in Ibadan, Nigeria
LWK: Luhya in Webuye, Kenya
ASW: African ancestry in Southwest USA
MKK: Maasai in Kinyawa, Kenya
