# Supplementary material for: Regional Differences in the Accumulation of SNPs on the Male-Specific Portion of the Human Y Chromosome Replicate Autosomal Patterns: Implications for Genetic Dating
Source: PLoS One. 2015 Jul 30;10(7):e0134646. doi: 10.1371/journal.pone.0134646 (PMC4520482; doi:10.1371/journal.pone.0134646)
Supplement: S3 Table — (supplied as a worksheet). (XLSX) [file pone.0134646.s007.xlsx]

## Sheet: S3_Table
Correlations between number of mutations/100 kb and genomic features
	Feature		Mutations / 100 kb in
			Whole tree	Haplogroups								Time windows
				1-A00	2-A0	3-A1a	3-A2'3	5-B	6-DE	7-FC	9-R1	Terminal branches (<10 mut.)	Terminal branches (rho<20)	Intermediate branches	Deep branches
	% bases overlapping UCSC exons	Correlation coefficient	-0.427277	-0.656394	0.0348445	-0.224033	-0.0480898	-0.285367	-0.335232	-0.460064	-0.414355	-0.452187	-0.568967	-0.253536	-0.157829
		Student's t	1.89036	3.48026	0.139463	0.919505	0.192582	1.19099	1.42329	2.07263	1.82111	2.02792	2.76749	1.0484	0.63933
		p-value	0.0769639	0.00308969	0.890825	0.371487	0.84971	0.251026	0.17386	0.0547217	0.0873418	0.0595579	0.0137312	0.310034	0.531656
	% bases overlapping UCSC genic transcribed regions	Correlation coefficient	-0.354684	-0.685578	0.0265454	-0.326387	-0.0739429	-0.071567	-0.2546	-0.372149	-0.433171	-0.544643	-0.646283	-0.108414	-0.196301
		Student's t	1.51739	3.76691	0.106219	1.38119	0.296583	0.287004	1.0531	1.60379	1.9224	2.59766	3.38768	0.436228	0.800785
		p-value	0.148678	0.00168646	0.916729	0.186208	0.7706	0.777793	0.307938	0.128315	0.072544	0.019433	0.00375655	0.6685	0.434987
	% bases overlapping UCSC EST's	Correlation coefficient	-0.465922	-0.6642	0.0906833	-0.20129	-0.13626	-0.307675	-0.317658	-0.577525	-0.573781	-0.500279	-0.58231	-0.302461	-0.192108
		Student's t	2.10627	3.55399	0.364234	0.821986	0.55017	1.29344	1.34004	2.82971	2.80232	2.31112	2.86511	1.2693	0.783015
		p-value	0.0513215	0.00264413	0.720452	0.423166	0.589802	0.21422	0.198954	0.0120772	0.0127801	0.0344828	0.0112243	0.222489	0.445054
	GC percent in the whole bin	Correlation coefficient	0.633268	0.511924	0.753094	0.508238	0.0556931	0.52903	0.594521	0.471142	0.350116	0.0848262	0.359737	0.602438	0.581884
		Student's t	3.27298	2.38373	4.57869	2.36056	0.223119	2.49365	2.95752	2.13656	1.49509	0.340532	1.54219	3.01911	2.86194
		p-value	0.00478389	0.02987	0.000309035	0.0312753	0.826267	0.0239786	0.00926429	0.0484275	0.154352	0.737886	0.142572	0.00814791	0.0112982
	GC Percent in sequenced fragments	Correlation coefficient	0.545813	0.459106	0.614872	0.633177	-0.0354776	0.505351	0.600209	0.317196	0.240224	-0.00913502	0.291036	0.546863	0.408339
		Student's t	2.6056	2.06716	3.11869	3.27221	0.142	2.34253	3.00163	1.33787	0.989884	0.0365416	1.21682	2.61275	1.78933
		p-value	0.0191218	0.0552939	0.00661561	0.00479173	0.888853	0.0324109	0.00845069	0.199644	0.336966	0.971303	0.241319	0.0188461	0.0925062
	Simple repeats in the whole bin	Correlation coefficient	0.410646	0.736631	0.0320576	-0.0530164	0.43898	0.129122	0.291225	0.29386	0.311208	0.413701	0.290733	0.233658	0.339242
		Student's t	1.80148	4.35687	0.128296	0.212364	1.95429	0.520849	1.21768	1.22974	1.30988	1.81764	1.21543	0.961242	1.44251
		p-value	0.0905004	0.000489177	0.899513	0.834505	0.0683744	0.609605	0.241	0.236573	0.208733	0.0878928	0.241832	0.350733	0.168449
	Replication time BG01 cell line	Correlation coefficient	-0.418176	-0.652996	0.153551	-0.179157	-0.156914	-0.192173	-0.332014	-0.514609	-0.434824	-0.404855	-0.496739	-0.259307	-0.174959
		Student's t	1.84144	3.4488	0.621577	0.728414	0.63553	0.783294	1.40792	2.40072	1.93145	1.77106	2.28938	1.07396	0.710802
		p-value	0.0841734	0.00330196	0.542976	0.476887	0.534068	0.444895	0.178288	0.0288778	0.071339	0.0955961	0.0359886	0.29877	0.48744
	Replication time BG02 cell line	Correlation coefficient	-0.549587	-0.697135	0.00228313	-0.300234	-0.15703	-0.351646	-0.415258	-0.685502	-0.588519	-0.403529	-0.547371	-0.413679	-0.291869
		Student's t	2.63138	3.8895	0.00913253	1.25902	0.636009	1.50255	1.82591	3.76613	2.91172	1.76412	2.61622	1.81752	1.22062
		p-value	0.018145	0.00130227	0.992826	0.226083	0.533763	0.152434	0.0865853	0.00168927	0.01019	0.0967916	0.0187137	0.087912	0.239913
